# Supplementary material for: Urethane Synthesis in the Presence of Organic Acid Catalysts—A Computational Study
Source: Molecules. 2024 May 17;29(10):2375. doi: 10.3390/molecules29102375 (PMC11123846; doi:10.3390/molecules29102375)
Supplement: Supplementary file 1 [file molecules-29-02375-s001.zip]

Archive with 1 entries (1 files):
- molecules-2996001-supplementary.pdf
